# Supplementary material for: Comparative Analysis of Food Additives in Products with and Without Added Sugar on the Polish Market
Source: Foods. 2026 Mar 16;15(6):1046. doi: 10.3390/foods15061046 (PMC13024859; doi:10.3390/foods15061046)
Supplement: Supplementary file 1 [file foods-15-01046-s001.zip]

Archive with 1 entries (1 files):
- foods-4177660-supplementary.pdf
